# Supplementary material for: The effect of kinesiology taping on gait variability in healthy dogs
Source: Front Vet Sci. 2025 Dec 8;12:1650607. doi: 10.3389/fvets.2025.1650607 (PMC12722960; doi:10.3389/fvets.2025.1650607)
Supplement: Supplementary file 1 [file Table_1.xlsx]

## Sheet: 工作表1
	Table 1 The comparison of 3 different taping methods in stance
	All dogs (n=8) clipped taping in stance					Stance (% of body weight)
					Lt_FL	Rt_FL	Lt_HL	Rt_HL
	Facilitate taping period (K+)			Mean	31.14	31.24	18.81	18.87
				SD	6.07	6	3.87	4.96
				Median	32	30	19	19
				CI	19.24--43.04	19.49--43	11.23--26.39	9.14--28.59
	No effect taping period (K=)			Mean	31.61	30.38	19.33	18.68
				SD	6.78	6.2	4.16	4.56
				Median	32	30	18.5	18
				CI	18.33--44.89	18.22--42.53	11.18--27.49	9.75--27.62
	Inhibit taping period (K-)			Mean	29.83	32.35	19.61	18.22
				SD	7.03	6.03	4.45	5.52
				Median	31	32.5	20	18
				CI	16.04--43.61	20.53--44.17	10.89--28.32	7.41--29.03
	K-W test (p-value < 0.05)				0.051	0.03	0.467	0.418
	K+ VS. K=					0.294
	K+ VS. K-					0.113
	K= VS. K- (p-value < 0.05)					0.009
	Lt_FL: left front limb, Rt_FL: right front limb, Lt_HL: left hind limb, Rt_HL: right hind limb
	SD: Standard deviation
	CI: Confidence intervals
	K-W test: Kruskal-Wallis test
