# Supplementary material for: The effect of kinesiology taping on gait variability in healthy dogs
Source: Front Vet Sci. 2025 Dec 8;12:1650607. doi: 10.3389/fvets.2025.1650607 (PMC12722960; doi:10.3389/fvets.2025.1650607)
Supplement: Supplementary file 2 [file Table_2.xlsx]

## Sheet: 工作表1
	Table 2 The comparison of the measurements with significant differences in walk and trot with 3 different taping methods (n=8)
									K-W test	post hoc analysis
	Variables		Taping	Mean	SD	Median	Confidence intervals		p value	K+ VS. K=	K+ VS. K-	K= VS. K-
		walk							walk
	Vertical impulse (VI)[newton-second]	VI _LR	K+	3468.59	358.9	3485.94	2765.14	4172.04	0.009	0.891	0.009	0.006
			K=	3523	272.28	3454.71	2989.33	4056.68
			K-	3419.51	266.21	3424.18	2897.74	3941.29
	Average max force (AVGF) [%body weight]	AVGF_LR	K+	41.67	4.51	41.59	32.84	50.51	0.048	0.902	0.038	0.028
			K=	41.75	4.34	41.19	33.25	50.25
			K-	40.66	4.98	39.68	30.89	50.43
	Average max force (AVGF) [%body weight]	AVGF_RR	K+	40.01	4.52	39.62	31.16	48.86	0.042	0.487	0.078	0.014
			K=	40.4	4.25	40.18	32.07	48.74
			K-	39.23	4.56	38.21	30.3	48.17
		trot							trot
	Step width (SWD)[cm]	SWD_Hind	K+	5.17	1.31	4.98	2.6	7.75	0.01	0.008	0.942	0.006
			K=	4.67	1.63	4.53	1.48	7.86
			K-	5.21	1.44	5.06	2.39	8.04
	Hind reach (Hind R) [cm]	Hind R_L	K+	5.4	20.64	-0.74	-35.05	45.86	0.02	0.005	0.277	0.089
			K=	0.33	14.08	-3.39	-27.27	27.92
			K-	2.51	14.29	-2.12	-25.5	30.53
	Symmetry index (SI) [%]	SI _Front	K+	4.32	4.11	2.97	-3.73	12.37	0.02	0.012	0.821	0.023
			K=	5.1	3.5	4.88	-1.76	11.96
			K-	4.17	3.51	3.23	-2.71	11.04
	3 different taping methods: facilitate taping period K+, no effect taping period K=, inhibit taping period K-
	LR: left rear RR: right rear
	L: left
	SD: Standard deviation
	Green background means kinetic related
	Yellow background means temporospatial related
	K-W test: Kruskal-Wallis test
