# Supplementary material for: The effect of kinesiology taping on gait variability in healthy dogs
Source: Front Vet Sci. 2025 Dec 8;12:1650607. doi: 10.3389/fvets.2025.1650607 (PMC12722960; doi:10.3389/fvets.2025.1650607)
Supplement: Supplementary file 3 [file Table_3.xlsx]

## Sheet: 工作表1
Table 3 The comparison of the measurements showing significant difference with Clipped/haired facilitate taping (n=7)
				clipped					haired
in walk		Mean	SD	Median	Confidence intervals		Mean	SD	Median	Confidence intervals		p-value < 0.05
Vertical impulse (VI)[newton-second]	VI _LR	3456.28	456.29	3475.54	2559.66	4352.9	3364.93	451.31	3366.71	2478.09	4251.76	0.03
Stride length [cm]	Stride_length	65.49	15.89	70.78	34.26	96.73	67.25	15.1	73.8	37.58	96.93	0.02
Step length (SL) [cm]	SL_LR	32.47	8.4	35.15	15.95	48.98	33.59	7.58	36.42	18.7	48.49	0.04
	SL_RR	32.62	7.9	34.51	17.1	48.14	34.36	6.48	36.42	21.63	47.09	0.01
Step width (SWD)[cm]	SWD_Hind	6.33	1.73	6.49	2.94	9.73	5.74	1.74	5.67	2.33	9.15	0.04
Hind reach (Hind R) [cm]	Hind R_L	11.53	6.03	12.42	-0.32	23.38	14.06	6	13.97	2.26	25.85	0.05
	Hind R_R	10.98	6.44	13.41	-1.67	23.63	12.58	7.28	13.55	-1.73	26.88	0.01
Stance phase (ST) [%]	ST _LR	63.31	2.36	63.6	58.67	67.96	60.73	6.4	61.73	48.15	73.31	0.01
Swing phase (SW) [%]	SW _LR	36.69	2.36	36.4	32.04	41.33	39.27	6.4	38.27	26.69	51.85	0.01
in trot
Vertical impulse (VI)[newton-second]	VI _RF	6286.43	1622.55	5972.28	3098.12	9474.74	5726.39	921.24	5807.85	3916.14	7536.63	0.01
Step width (SWD)[cm]	SWD_Hind	5.38	1.47	5.19	2.49	8.27	5.08	1.38	5.36	2.37	7.79	0.04
LR: left rear RR: right rear
L: left
SD: Standard deviation
Green background means kinetic related
Yellow background means temporospatial related
