# Supplementary material for: The effect of kinesiology taping on gait variability in healthy dogs
Source: Front Vet Sci. 2025 Dec 8;12:1650607. doi: 10.3389/fvets.2025.1650607 (PMC12722960; doi:10.3389/fvets.2025.1650607)
Supplement: Supplementary file 4 [file Data_Sheet_1.xlsx]

## Sheet: Supplementary material 
	The comparison of the measurements in walk and trot with three different taping methods (n = 8)
	All dogs (n=8) clipped taping in walk
			Facilitate taping period		No effect taping period		Inhibit taping period			3 different taping methods
			Mean	SD	Mean	SD	Mean	SD	SD	p-value < 0.05
	Velocity(km/hr)	Velocity	3.1627	0.59165	3.1832	0.54405	3.0632	0.51572	0.5581	0.081
	Vertical impulse (VI)[Newton-second]	VI_LF	4993.32	610.452	5041.5	520.944	4984.3	463.482	573.365	0.955
		VI _RF	4679.41	504.746	4769.26	580.06	4738.43	486.714	573.948	0.374
		VI _LR	3468.59	358.904	3523	272.284	3419.51	266.211	308.386	0.009
		VI _RR	2040.58	323.786	2019.35	307.065	2014.05	259.338	283.825	0.47
	Average max force (AVGF) [%bw]	AVGF_LF	67.6963	7.22206	68.215	8.06853	67.8603	5.70757	7.13244	0.839
		AVGF_RF	66.8509	6.50912	67.4817	7.2115	67.648	6.13262	6.56904	0.463
		AVGF_LR	41.6744	4.50635	41.7536	4.33683	40.6636	4.98475	4.59432	0.048
		AVGF_RR	40.0124	4.51662	40.4013	4.25315	39.2317	4.55895	4.41503	0.042
	Stride length [cm]	Stride_length	64.3514	15.4	64.7198	15.1471	63.9716	14.5554	14.9176	0.747
	Cadence [steps/min]	Cadence	168.205	27.6983	168.346	24.1396	165.202	24.131	28.6251	0.516
	Step length (SL) [cm]	SL_LF	32.1962	8.07308	32.0123	7.96405	31.82	7.62057	7.90183	0.864
		SL_RF	32.7686	7.19269	33.0035	7.44384	32.4696	7.05882	7.31079	0.3
		SL_LR	31.8787	7.98799	31.9787	7.79871	31.639	7.69984	7.78823	0.837
		SL_RR	32.5966	7.42601	32.7572	7.08316	32.3789	7.3896	7.26519	0.69
	Step width (SWD)[cm]	SWD_Front	9.2996	2.37447	9.2596	2.40333	9.2042	2.35585	2.37101	0.994
		SWD_Hind	6.7462	1.60438	6.3992	1.56384	6.7747	1.86661	1.76003	0.135
	Hind reach (Hind R) [cm]	Hind R_L	11.2928	8.74458	10.5201	7.99751	10.8941	10.5603	8.74289	0.704
		Hind R_R	10.2004	6.57552	10.4427	8.04362	9.0504	6.20157	7.86573	0.294
	Symmetry index (SI) [%]	SI _Front	4.0137	5.29792	3.4062	3.18909	3.5235	2.77215	3.59692	0.588
		SI _Hind	8.191	6.58947	6.515	5.50336	6.7119	4.943	5.50989	0.058
	Stance phase (ST) [%]	ST _LF	66.5915	2.93416	66.3216	2.38186	66.2659	3.49711	3.14985	0.434
		ST _RF	66.4155	2.45845	66.2242	2.23894	66.3636	2.60656	2.58646	0.517
		ST _LR	62.7929	2.5465	62.2589	2.05993	62.3558	2.85988	2.40287	0.071
		ST _RR	62.6346	3.15581	62.2641	2.3929	62.5787	2.50441	2.58353	0.115
	Swing phase (SW) [%]	SW _LF	33.4085	2.93416	33.6784	2.38186	33.7341	3.49711	3.14985	0.434
		SW _RF	33.5845	2.45845	33.7758	2.23894	33.6364	2.60656	2.58646	0.517
		SW _LR	37.2071	2.5465	37.7411	2.05993	37.6442	2.85988	2.40287	0.071
		SW _RR	37.3654	3.15581	37.7359	2.3929	37.4213	2.50441	2.58353	0.115
	All dogs (n=8) clipped taping in trot
			Facilitate taping period		No effect taping period		Inhibit taping period			3 different taping methods
			Mean	SD	Mean	SD	Mean	SD	SD	p-value < 0.05
	Velocity(km/hr)	Velocity	5.4911	0.85819	5.3396	0.83765	5.3655	0.85943	0.88691	0.343
	Vertical impulse (VI)[Newton-second]	VI_LF	4028.09	2443.95	3947.4	1690.68	4183.16	2419.76	2416.05	0.738
		VI _RF	6044.64	1261.89	5943.77	998.878	6068.31	959.526	2332.88	0.401
		VI _LR	3730.22	1094.94	3622.1	695.894	3732.72	1044.06	1913.66	0.591
		VI _RR	1863.5	855.425	1863.18	736.324	1866.42	824.054	1128.94	0.652
	Average max force (AVGF) [%bw]	AVGF_LF	104.427	25.7239	103.402	16.8834	106.419	23.6599	41.1119	0.791
		AVGF_RF	102.707	26.5086	99.6322	16.5868	104.666	25.4658	40.001	0.563
		AVGF_LR	62.8433	14.0092	62.608	10.91	62.9181	12.2742	27.5176	0.919
		AVGF_RR	60.7718	13.0089	60.3658	10.4414	61.2554	12.064	26.8125	0.904
	Stride length [cm]	Stride_length	77.7039	17.3038	76.3088	17.2819	76.0433	17.256	17.3702	0.624
	Cadence [steps/min]	Cadence	240.68	27.5819	239.106	30.2648	239.624	27.1963	27.0958	0.587
	Step length (SL) [cm]	SL_LF	38.8357	9.22362	37.9792	8.98448	37.6528	9.11102	9.1063	0.474
		SL_RF	39.1277	8.43112	39.4783	10.3114	39.0908	9.88362	9.64997	0.727
		SL_LR	37.9489	8.56101	37.4639	8.62201	37.1622	8.70726	8.68688	0.763
		SL_RR	39.3507	8.83371	38.3943	8.76448	38.5176	8.81712	9.23772	0.502
	Step width (SWD)[cm]	SWD_Front	9.1976	2.81984	8.5716	3.1039	9.0413	2.96113	2.95038	0.272
		SWD_Hind	5.1725	1.31407	4.6676	1.6266	5.2147	1.43973	1.60817	0.008
	Hind reach (Hind R) [cm]	Hind R_L	5.4038	20.6416	0.326	14.0777	2.5131	14.2946	18.3352	0.02
		Hind R_R	0.8594	12.3049	-0.0212	11.6891	2.6149	16.3079	13.7991	0.928
	Symmetry index (SI) [%]	SI _Front	4.322	4.10847	5.0994	3.49884	4.1679	3.50671	3.68948	0.022
		SI _Hind	5.3513	3.51396	5.5434	4.33924	5.0832	4.72514	4.28823	0.337
	Stance phase (ST) [%]	ST _LF	53.9664	4.27739	54.3923	4.33417	54.7642	4.51265	4.24691	0.448
		ST _RF	53.5812	3.86969	53.6512	3.41558	54.1864	4.00529	3.73594	0.307
		ST _LR	45.7724	4.31412	45.8931	4.05589	46.484	4.42957	4.99341	0.422
		ST _RR	45.2291	4.20395	45.0676	4.75923	45.763	4.4288	4.98626	0.357
	Swing phase (SW) [%]	SW _LF	46.0336	4.27739	45.6077	4.33417	45.2358	4.51265	4.24691	0.448
		SW _RF	46.4188	3.86969	46.3488	3.41558	45.8136	4.00529	3.73594	0.307
		SW _LR	54.2276	4.31412	54.1069	4.05589	53.516	4.42957	4.99341	0.422
		SW _RR	54.7709	4.20395	54.9324	4.75923	54.237	4.4288	4.98626	0.357
	3 different taping methods: facilitate taping period K+, no effect taping period K=, inhibit taping period K-
	LF: left front RF: right front LR: left rear RR: right rear
	L: left R: right
	Green background means kinetic related
	Yellow background means temporospatial related
	K-W test: Kruskal-Wallis test
