# Supplementary material for: The effect of kinesiology taping on gait variability in healthy dogs
Source: Front Vet Sci. 2025 Dec 8;12:1650607. doi: 10.3389/fvets.2025.1650607 (PMC12722960; doi:10.3389/fvets.2025.1650607)
Supplement: Supplementary file 5 [file Data_Sheet_2.xlsx]

## Sheet: Supplementary material  3
			The comparisons of the three different taping methods with each other on the same day during walking for every dog
				KT01 clipped in walk
				D1 K+ vs K=	D1 K+ vs K-	D1 K= vs K-	D2 K+ vs K=	D2 K+ vs K-	D2 K= vs K-	D3 K+ vs K=	D3 K+ vs K-	D3 K= vs K-
		Velocity(km/hr)	Velocity	0.025	0.025	0.462	0.916	0.169	0.209	0.014	0.14	0.748
		Vertical impulse (VI)[Newton-second]	VI_LF	0.047	0.028	0.602	0.251	0.917	0.347	0.602	0.251	0.117
			VI _RF	0.602	0.602	0.602	0.465	0.602	0.347	0.009	0.047	0.047
			VI _LR	0.465	0.754	0.602	0.602	0.047	0.016	0.028	0.175	0.602
			VI _RR	0.465	0.117	0.754	0.076	0.251	0.076	0.117	0.175	0.602
		Average max force (AVGF) [%bw]	AVGF_LF	0.251	0.347	0.347	0.465	0.754	0.347	0.917	0.917	0.754
			AVGF_RF	0.175	0.347	0.251	0.602	0.347	0.251	0.175	0.754	0.251
			AVGF_LR	0.175	0.465	0.251	0.465	0.465	0.347	0.009	0.047	0.347
			AVGF_RR	0.009	0.028	0.754	0.009	0.047	0.347	0.602	0.465	0.754
		Stride length [cm]	Stride_length	0.221	0.221	0.076	0.251	0.602	0.117	0.009	0.047	0.6
		Cadence [steps/min]	Cadence	0.014	0.014	0.602	0.175	0.076	0.465	0.175	0.175	0.602
		Step length (SL) [cm]	SL_LF	0.047	0.173	0.14	0.347	0.117	0.295	0.251	0.528	0.753
			SL_RF	0.047	0.175	0.117	0.142	0.293	0.114	0.009	0.009	0.671
			SL_LR	0.249	0.116	0.53	0.207	0.045	0.175	0.009	0.026	0.675
			SL_RR	0.047	0.463	0.075	0.917	0.076	0.117	0.016	0.175	0.251
		Step width (SWD)[cm]	SWD_Front	0.047	0.528	0.249	0.917	0.076	0.116	0.834	0.175	0.047
			SWD_Hind	0.016	0.917	0.021	0.009	0.028	0.463	0.009	0.209	0.117
		Hind reach (Hind R) [cm]	Hind R_L	0.754	0.917	0.295	0.597	0.346	0.602	0.009	0.173	0.203
			Hind R_R	0.396	0.34	0.832	0.173	0.047	0.075	0.015	0.016	0.346
		Symmetry index (SI) [%]	SI _Front	0.117	0.028	0.754	0.602	0.347	0.602	0.076	0.347	0.047
			SI _Hind	0.602	0.465	0.076	0.047	0.602	0.047	0.047	0.347	0.175
		Stance phase (ST) [%]	ST _LF	0.05	0.014	0.602	0.602	0.465	0.251	0.175	0.465	0.175
			ST _RF	0.327	0.221	0.754	0.402	0.117	0.251	0.465	0.251	0.917
			ST _LR	0.014	0.014	0.175	0.917	0.347	0.347	0.347	0.754	0.251
			ST _RR	0.221	0.221	0.917	0.076	0.754	0.117	0.076	0.076	0.602
		Swing phase (SW) [%]	SW _LF	0.05	0.014	0.602	0.602	0.465	0.251	0.175	0.465	0.175
			SW _RF	0.327	0.221	0.754	0.402	0.117	0.251	0.465	0.251	0.917
			SW _LR	0.014	0.014	0.175	0.917	0.347	0.347	0.347	0.754	0.251
			SW _RR	0.221	0.221	0.917	0.076	0.754	0.117	0.076	0.076	0.602
				KT02 clipped in walk
				D1 K+ vs K=	D1 K+ vs K-	D1 K= vs K-	D2 K+ vs K=	D2 K+ vs K-	D2 K= vs K-	D3 K+ vs K=	D3 K+ vs K-	D3 K= vs K-
		Velocity(km/hr)	Velocity	0.596	0.243	0.673	0.575	0.606	0.345	0.206	0.753	0.462
		Vertical impulse (VI)[Newton-second]	VI_LF	0.347	0.076	0.009	0.347	0.754	0.175	0.917	0.076	0.028
			VI _RF	0.917	0.175	0.028	0.754	0.117	0.016	0.117	0.175	0.117
			VI _LR	0.602	0.251	0.754	0.028	0.602	0.016	0.465	0.117	0.251
			VI _RR	0.465	0.117	0.175	0.347	0.175	0.251	0.917	0.175	0.076
		Average max force (AVGF) [%bw]	AVGF_LF	0.917	0.602	0.754	0.465	0.028	0.047	0.602	0.347	0.917
			AVGF_RF	0.917	0.076	0.175	0.917	0.917	0.602	0.754	0.251	0.076
			AVGF_LR	0.917	0.251	0.251	0.754	0.465	0.465	0.175	0.347	0.602
			AVGF_RR	0.465	0.175	0.028	0.117	0.347	0.251	0.117	0.754	0.175
		Stride length [cm]	Stride_length	0.117	0.175	0.754	0.347	0.047	0.047	0.347	0.602	0.917
		Cadence [steps/min]	Cadence	0.347	0.117	0.754	0.117	0.175	0.602	0.117	0.917	0.347
		Step length (SL) [cm]	SL_LF	0.09	0.834	0.173	0.009	0.009	0.751	0.675	0.917	0.917
			SL_RF	0.396	0.012	0.009	0.465	0.917	0.175	0.754	0.028	0.016
			SL_LR	0.599	0.209	0.248	0.009	0.009	0.675	0.599	0.753	0.917
			SL_RR	0.173	0.465	0.525	0.172	1	0.175	0.295	0.347	0.53
		Step width (SWD)[cm]	SWD_Front	0.53	0.175	0.251	0.465	0.347	0.142	0.463	0.117	0.075
			SWD_Hind	0.751	1	0.674	0.753	0.009	0.016	0.047	0.347	0.602
		Hind reach (Hind R) [cm]	Hind R_L	0.016	0.347	0.009	0.173	0.072	0.602	0.602	0.094	0.117
			Hind R_R	0.402	0.834	0.53	0.059	0.028	0.675	0.346	0.597	0.465
		Symmetry index (SI) [%]	SI _Front	0.917	0.117	0.465	0.347	0.076	0.347	0.917	0.117	0.117
			SI _Hind	0.117	0.754	0.175	0.175	0.917	0.465	0.754	0.076	0.047
		Stance phase (ST) [%]	ST _LF	0.917	0.251	0.465	0.117	0.117	0.754	0.917	0.602	0.917
			ST _RF	0.465	0.175	0.465	0.465	0.009	0.251	0.754	0.347	0.602
			ST _LR	0.076	0.347	0.016	0.117	0.347	0.917	0.009	0.076	0.917
			ST _RR	0.754	0.754	0.754	0.754	0.347	0.117	0.117	0.917	0.047
		Swing phase (SW) [%]	SW _LF	0.917	0.251	0.465	0.117	0.117	0.754	0.917	0.602	0.917
			SW _RF	0.465	0.175	0.465	0.465	0.009	0.251	0.754	0.347	0.602
			SW _LR	0.076	0.347	0.016	0.117	0.347	0.917	0.009	0.076	0.917
			SW _RR	0.754	0.754	0.754	0.754	0.347	0.117	0.117	0.917	0.047
				KT03 clipped in walk
				D1 K+ vs K=	D1 K+ vs K-	D1 K= vs K-	D2 K+ vs K=	D2 K+ vs K-	D2 K= vs K-	D3 K+ vs K=	D3 K+ vs K-	D3 K= vs K-
		Velocity(km/hr)	Velocity	0.834	0.671	0.753	0.159	0.62	0.081	0.544	0.655	0.915
		Vertical impulse (VI)[Newton-second]	VI_LF	0.117	0.076	0.175	0.086	0.014	0.028	0.18	0.025	0.754
			VI _RF	0.251	0.465	0.465	0.327	0.327	0.602	0.655	0.881	0.602
			VI _LR	0.465	0.465	0.076	0.462	0.014	0.016	0.456	0.881	0.175
			VI _RR	0.251	0.754	0.465	0.806	0.806	0.602	0.297	0.655	0.754
		Average max force (AVGF) [%bw]	AVGF_LF	0.347	0.602	0.917	0.327	0.027	0.076	0.456	0.18	0.602
			AVGF_RF	0.175	0.754	0.917	0.806	0.014	0.016	0.297	0.881	0.465
			AVGF_LR	0.602	0.347	0.917	0.05	0.027	0.175	0.101	0.101	0.602
			AVGF_RR	0.251	0.465	0.251	0.327	0.462	0.917	0.053	0.025	0.251
		Stride length [cm]	Stride_length	0.251	0.117	0.402	0.142	0.014	0.009	0.881	0.456	0.047
		Cadence [steps/min]	Cadence	0.754	0.917	0.754	0.327	0.806	0.465	0.18	0.101	0.754
		Step length (SL) [cm]	SL_LF	0.012	0.076	0.751	0.9	0.012	0.007	0.445	0.453	0.337
			SL_RF	0.675	0.047	0.074	0.623	0.014	0.012	0.647	0.453	0.115
			SL_LR	0.074	0.753	0.142	0.537	0.084	0.036	0.549	0.456	0.028
			SL_RR	0.751	0.525	0.395	0.459	0.014	0.009	0.453	0.549	0.009
		Step width (SWD)[cm]	SWD_Front	0.209	0.172	0.402	0.327	0.805	0.347	0.655	0.101	0.295
			SWD_Hind	0.093	0.346	0.465	0.174	0.461	0.402	0.297	0.101	0.402
		Hind reach (Hind R) [cm]	Hind R_L	0.117	0.059	0.917	0.461	0.014	0.009	0.453	0.451	0.008
			Hind R_R	0.117	0.047	0.602	1	0.05	0.016	0.099	0.025	0.341
		Symmetry index (SI) [%]	SI _Front	0.917	0.917	0.917	0.086	1	0.047	0.101	0.18	0.076
			SI _Hind	0.917	0.175	0.009	0.086	0.027	0.117	0.297	0.655	0.047
		Stance phase (ST) [%]	ST _LF	0.009	0.028	0.175	0.027	1	0.036	0.025	0.025	0.076
			ST _RF	0.175	0.602	0.347	1	0.014	0.009	0.297	0.456	0.917
			ST _LR	0.465	0.347	0.347	0.539	0.142	0.076	0.881	0.881	0.754
			ST _RR	0.175	0.295	0.754	0.327	0.462	0.599	0.655	0.881	0.251
		Swing phase (SW) [%]	SW _LF	0.009	0.028	0.175	0.027	1	0.036	0.025	0.025	0.076
			SW _RF	0.175	0.602	0.347	1	0.014	0.009	0.297	0.456	0.917
			SW _LR	0.465	0.347	0.347	0.539	0.142	0.076	0.881	0.881	0.754
			SW _RR	0.175	0.295	0.754	0.327	0.462	0.599	0.655	0.881	0.251
				KT04 clipped in walk
				D1 K+ vs K=	D1 K+ vs K-	D1 K= vs K-	D2 K+ vs K=	D2 K+ vs K-	D2 K= vs K-	D3 K+ vs K=	D3 K+ vs K-	D3 K= vs K-
		Velocity(km/hr)	Velocity	0.834	0.6	0.136	0.011	0.752	0.059	0.207	0.021	0.599
		Vertical impulse (VI)[Newton-second]	VI_LF	0.465	0.465	0.917	0.602	0.175	0.251	0.047	0.754	0.016
			VI _RF	0.465	0.465	0.917	0.347	0.347	0.602	0.602	0.465	0.175
			VI _LR	0.028	0.917	0.047	0.016	0.602	0.076	0.009	0.016	0.047
			VI _RR	0.754	0.117	0.175	0.028	0.016	0.917	0.917	0.251	0.347
		Average max force (AVGF) [%bw]	AVGF_LF	0.175	0.347	0.602	0.602	0.602	0.754	0.602	0.251	0.602
			AVGF_RF	0.465	0.917	0.465	0.175	0.917	0.347	0.076	0.465	0.047
			AVGF_LR	0.117	0.251	0.028	0.016	0.754	0.028	0.016	0.009	0.917
			AVGF_RR	0.347	0.917	0.175	0.009	0.917	0.047	0.076	0.016	0.251
		Stride length [cm]	Stride_length	0.465	0.602	0.754	0.009	0.173	0.047	0.009	0.076	0.251
		Cadence [steps/min]	Cadence	0.076	0.917	0.047	0.028	0.347	0.465	0.251	0.009	0.251
		Step length (SL) [cm]	SL_LF	0.834	0.401	0.6	0.173	0.251	0.141	0.036	0.602	0.295
			SL_RF	0.094	0.402	0.175	0.012	0.753	0.028	0.047	0.528	0.047
			SL_LR	0.463	0.093	0.602	0.016	0.917	0.016	0.075	0.028	0.465
			SL_RR	0.754	0.602	0.834	0.009	0.465	0.209	0.075	0.206	0.528
		Step width (SWD)[cm]	SWD_Front	0.917	0.116	0.074	0.028	0.917	0.116	0.016	0.917	0.028
			SWD_Hind	0.602	0.602	0.754	0.249	0.602	0.075	0.834	0.834	0.834
		Hind reach (Hind R) [cm]	Hind R_L	0.602	0.249	0.346	0.173	0.142	0.093	0.008	0.117	0.751
			Hind R_R	0.251	0.076	0.917	0.028	0.597	0.046	0.028	0.175	0.465
		Symmetry index (SI) [%]	SI _Front	0.602	0.917	0.347	0.175	0.754	0.251	0.602	0.917	0.465
			SI _Hind	0.602	0.251	0.175	0.347	0.754	0.251	0.917	0.251	0.076
		Stance phase (ST) [%]	ST _LF	0.047	0.117	0.917	0.754	0.917	0.754	0.251	0.175	0.602
			ST _RF	0.465	0.028	0.251	0.347	0.117	0.076	0.117	0.754	0.117
			ST _LR	0.175	0.465	0.251	0.175	0.251	0.047	0.347	0.251	0.917
			ST _RR	0.917	0.602	0.047	0.009	0.175	0.175	0.175	0.6	0.346
		Swing phase (SW) [%]	SW _LF	0.047	0.117	0.917	0.754	0.917	0.754	0.251	0.175	0.602
			SW _RF	0.465	0.028	0.251	0.347	0.117	0.076	0.117	0.754	0.117
			SW _LR	0.175	0.465	0.251	0.175	0.251	0.047	0.347	0.251	0.917
			SW _RR	0.917	0.602	0.047	0.009	0.175	0.175	0.175	0.6	0.346
				KT05 clipped in walk
				D1 K+ vs K=	D1 K+ vs K-	D1 K= vs K-	D2 K+ vs K=	D2 K+ vs K-	D2 K= vs K-	D3 K+ vs K=	D3 K+ vs K-	D3 K= vs K-
		Velocity(km/hr)	Velocity	0.916	0.168	0.343	0.085	0.323	0.167	0.341	0.832	0.396
		Vertical impulse (VI)[Newton-second]	VI_LF	0.754	0.602	0.917	0.014	0.086	0.076	0.917	0.028	0.028
			VI _RF	0.917	0.347	0.117	0.327	0.221	0.917	0.117	0.754	0.076
			VI _LR	0.602	0.602	0.602	0.027	0.086	0.076	0.917	0.465	0.251
			VI _RR	0.602	0.347	0.009	0.086	0.05	0.754	0.917	0.347	0.347
		Average max force (AVGF) [%bw]	AVGF_LF	0.754	0.917	0.754	0.014	0.05	0.175	0.465	0.047	0.347
			AVGF_RF	0.917	0.117	0.602	0.05	0.05	0.347	0.754	0.076	0.117
			AVGF_LR	0.754	0.602	0.602	0.027	0.142	0.047	0.076	0.251	0.117
			AVGF_RR	0.754	0.347	0.347	0.014	0.05	0.465	0.047	0.347	0.251
		Stride length [cm]	Stride_length	0.602	0.465	0.175	0.05	0.142	0.117	0.347	0.917	0.465
		Cadence [steps/min]	Cadence	0.917	0.047	0.009	0.086	0.327	0.347	0.347	0.754	0.347
		Step length (SL) [cm]	SL_LF	0.525	0.009	0.117	0.037	0.037	0.675	0.346	1	0.249
			SL_RF	0.295	0.917	0.346	0.027	0.462	0.094	0.602	0.753	1
			SL_LR	0.347	0.209	0.047	0.065	0.138	0.53	0.674	0.834	0.832
			SL_RR	0.117	0.753	0.173	0.027	0.268	0.047	0.465	0.465	0.117
		Step width (SWD)[cm]	SWD_Front	0.072	0.834	0.094	0.086	0.462	0.117	0.754	0.834	0.754
			SWD_Hind	0.251	0.6	0.012	0.806	1	0.602	0.602	0.209	0.009
		Hind reach (Hind R) [cm]	Hind R_L	0.754	0.117	0.142	0.05	0.086	0.076	0.251	0.465	0.251
			Hind R_R	0.602	0.602	0.347	0.019	0.176	0.142	0.465	0.295	0.834
		Symmetry index (SI) [%]	SI _Front	0.917	0.028	0.028	0.624	0.806	0.465	0.602	0.602	0.602
			SI _Hind	0.754	0.076	0.602	0.462	0.05	0.251	0.754	0.347	0.175
		Stance phase (ST) [%]	ST _LF	1	0.175	0.117	0.014	0.014	0.754	0.009	0.175	0.251
			ST _RF	0.047	0.602	0.251	0.027	0.027	0.465	0.347	0.754	0.347
			ST _LR	0.117	0.602	0.347	0.086	0.327	0.347	0.602	0.251	0.347
			ST _RR	0.465	0.465	0.917	0.142	0.806	0.047	0.465	0.465	0.602
		Swing phase (SW) [%]	SW _LF	1	0.175	0.117	0.014	0.014	0.754	0.009	0.175	0.251
			SW _RF	0.047	0.602	0.251	0.027	0.027	0.465	0.347	0.754	0.347
			SW _LR	0.117	0.602	0.347	0.086	0.327	0.347	0.602	0.251	0.347
			SW _RR	0.465	0.465	0.917	0.142	0.806	0.047	0.465	0.465	0.602
				KT06 clipped in walk
				D1 K+ vs K=	D1 K+ vs K-	D1 K= vs K-	D2 K+ vs K=	D2 K+ vs K-	D2 K= vs K-	D3 K+ vs K=	D3 K+ vs K-	D3 K= vs K-
		Velocity(km/hr)	Velocity	0.008	0.014	0.013	0.595	0.324	0.915	0.309	0.02	0.309
		Vertical impulse (VI)[Newton-second]	VI_LF	0.465	0.465	0.175	0.251	0.251	0.465	0.602	0.076	0.016
			VI _RF	0.754	0.754	0.465	0.251	0.347	0.347	0.175	0.009	0.117
			VI _LR	0.251	0.917	0.347	0.251	0.465	0.917	0.009	0.009	0.602
			VI _RR	0.175	0.465	0.602	0.016	0.465	0.047	0.602	0.251	0.347
		Average max force (AVGF) [%bw]	AVGF_LF	0.016	0.117	0.465	0.917	0.917	0.917	0.917	0.251	0.347
			AVGF_RF	0.175	0.602	0.602	0.602	0.917	0.602	0.347	0.465	0.175
			AVGF_LR	0.117	0.175	0.076	0.465	0.465	0.602	0.076	0.251	0.754
			AVGF_RR	0.047	0.047	0.754	0.175	0.602	0.117	0.347	0.047	0.754
		Stride length [cm]	Stride_length	0.047	0.117	0.028	0.465	0.754	0.754	0.754	0.346	0.015
		Cadence [steps/min]	Cadence	0.009	0.028	0.009	0.754	0.117	0.754	0.009	0.009	0.175
		Step length (SL) [cm]	SL_LF	0.115	0.206	0.026	0.343	0.009	0.093	0.462	0.598	0.746
			SL_RF	0.009	0.009	0.036	0.673	0.175	0.117	0.129	0.916	0.239
			SL_LR	0.028	0.246	0.046	0.249	0.528	0.402	0.401	0.011	0.207
			SL_RR	0.047	0.916	0.012	0.6	0.834	0.599	0.173	0.459	1
		Step width (SWD)[cm]	SWD_Front	0.075	0.016	0.917	0.347	0.009	0.076	0.602	1	0.917
			SWD_Hind	0.028	1	0.016	0.076	0.117	0.834	0.175	0.602	0.175
		Hind reach (Hind R) [cm]	Hind R_L	0.116	0.6	0.059	0.53	0.53	0.53	0.117	0.117	0.834
			Hind R_R	0.115	0.116	0.093	0.753	0.245	0.53	0.597	0.293	0.075
		Symmetry index (SI) [%]	SI _Front	0.047	0.009	0.465	0.175	0.465	0.347	0.117	0.754	0.047
			SI _Hind	0.917	0.465	0.754	0.076	0.754	0.028	0.754	0.347	0.465
		Stance phase (ST) [%]	ST _LF	0.465	0.117	0.465	0.117	0.465	0.047	0.754	0.047	0.251
			ST _RF	0.347	0.295	0.465	0.465	0.347	0.602	0.251	0.047	0.602
			ST _LR	0.117	0.175	0.917	0.347	0.917	0.209	0.076	0.009	0.753
			ST _RR	0.116	0.116	0.599	0.076	0.465	0.602	0.602	0.059	0.021
		Swing phase (SW) [%]	SW _LF	0.465	0.117	0.465	0.117	0.465	0.047	0.754	0.047	0.251
			SW _RF	0.347	0.295	0.465	0.465	0.347	0.602	0.251	0.047	0.602
			SW _LR	0.117	0.175	0.917	0.347	0.917	0.209	0.076	0.009	0.753
			SW _RR	0.116	0.116	0.599	0.076	0.465	0.602	0.602	0.059	0.021
				KT07 clipped in walk
				D1 K+ vs K=	D1 K+ vs K-	D1 K= vs K-	D2 K+ vs K=	D2 K+ vs K-	D2 K= vs K-	D3 K+ vs K=	D3 K+ vs K-	D3 K= vs K-
		Velocity(km/hr)	Velocity	0.049	0.058	0.822	0.129	0.026	0.083	0.589	0.019	0.29
		Vertical impulse (VI)[Newton-second]	VI_LF	0.117	0.754	0.251	0.602	0.076	0.076	0.917	0.117	0.347
			VI _RF	0.028	0.076	0.917	0.465	0.602	0.076	0.602	0.465	0.917
			VI _LR	0.465	0.917	0.602	0.754	0.076	0.076	0.047	0.028	0.602
			VI _RR	0.347	0.076	0.602	0.917	0.251	0.465	0.754	0.465	0.602
		Average max force (AVGF) [%bw]	AVGF_LF	0.175	0.917	0.075	0.465	0.028	0.175	0.602	0.175	0.465
			AVGF_RF	0.117	0.117	0.754	0.076	0.016	0.117	0.009	0.117	0.917
			AVGF_LR	0.117	0.602	0.347	0.917	0.028	0.028	0.009	0.028	0.917
			AVGF_RR	0.016	0.028	0.347	0.347	0.117	0.076	0.175	0.047	0.917
		Stride length [cm]	Stride_length	0.175	0.047	0.249	0.175	0.076	0.175	0.675	0.117	0.347
		Cadence [steps/min]	Cadence	0.009	0.009	0.602	0.347	0.047	0.117	0.009	0.016	0.917
		Step length (SL) [cm]	SL_LF	0.465	0.028	0.094	0.012	0.009	0.346	0.141	0.009	0.399
			SL_RF	0.589	0.675	0.829	0.916	0.753	0.673	0.141	1	0.402
			SL_LR	0.53	0.248	0.916	0.596	0.917	0.401	0.028	0.028	0.246
			SL_RR	0.53	0.344	0.462	0.14	0.009	0.249	0.346	0.113	0.462
		Step width (SWD)[cm]	SWD_Front	0.245	0.459	0.047	1	0.53	0.675	0.834	0.675	0.917
			SWD_Hind	0.834	0.6	0.917	0.117	0.675	0.076	0.009	0.047	0.6
		Hind reach (Hind R) [cm]	Hind R_L	0.209	0.009	0.028	0.036	0.009	0.036	0.036	0.009	0.834
			Hind R_R	0.346	0.209	0.249	0.525	0.142	0.141	0.834	0.753	0.834
		Symmetry index (SI) [%]	SI _Front	0.347	0.602	0.076	0.465	0.602	0.251	0.175	0.602	0.465
			SI _Hind	0.251	0.047	0.465	0.175	0.251	0.754	0.047	0.175	0.602
		Stance phase (ST) [%]	ST _LF	0.917	0.53	0.402	0.047	0.117	0.251	0.251	0.116	0.753
			ST _RF	0.075	0.917	0.047	0.602	0.175	0.465	0.175	0.175	0.602
			ST _LR	0.076	0.076	0.462	0.754	0.754	0.465	0.016	0.917	0.009
			ST _RR	0.465	0.602	0.462	0.754	0.175	0.117	0.347	0.465	0.251
		Swing phase (SW) [%]	SW _LF	0.917	0.53	0.402	0.047	0.117	0.251	0.251	0.116	0.753
			SW _RF	0.075	0.917	0.047	0.602	0.175	0.465	0.175	0.175	0.602
			SW _LR	0.076	0.076	0.462	0.754	0.754	0.465	0.016	0.917	0.009
			SW _RR	0.465	0.602	0.462	0.754	0.175	0.117	0.347	0.465	0.251
				KT08 clipped in walk
				D1 K+ vs K=	D1 K+ vs K-	D1 K= vs K-	D2 K+ vs K=	D2 K+ vs K-	D2 K= vs K-	D3 K+ vs K=	D3 K+ vs K-	D3 K= vs K-
		Velocity(km/hr)	Velocity	0.164	0.07	0.829	0.517	0.915	0.595	0.459	0.242	0.75
		Vertical impulse (VI)[Newton-second]	VI_LF	0.076	0.602	0.251	0.117	0.465	0.175	0.465	0.754	0.251
			VI _RF	0.754	0.347	0.347	0.917	0.175	0.347	0.175	0.754	0.175
			VI _LR	0.917	0.465	0.347	0.251	0.347	0.754	0.347	0.117	0.602
			VI _RR	0.028	0.465	0.016	0.347	0.175	0.465	0.347	0.754	0.602
		Average max force (AVGF) [%bw]	AVGF_LF	0.465	0.917	0.465	0.602	0.602	0.917	0.754	0.917	0.754
			AVGF_RF	0.347	0.347	0.009	0.028	0.917	0.009	0.175	0.465	0.465
			AVGF_LR	0.251	0.602	0.917	0.251	0.251	0.465	0.465	0.602	0.602
			AVGF_RR	0.465	0.117	0.175	0.917	0.465	0.347	0.047	0.009	0.602
		Stride length [cm]	Stride_length	0.009	0.076	0.602	0.917	0.249	0.754	0.047	0.175	0.465
		Cadence [steps/min]	Cadence	0.251	0.251	0.754	0.117	0.754	0.347	0.917	0.347	0.347
		Step length (SL) [cm]	SL_LF	0.076	0.028	0.53	0.076	0.175	0.009	0.009	0.009	0.295
			SL_RF	0.075	0.754	0.073	0.075	0.117	0.028	0.346	0.463	0.402
			SL_LR	0.028	0.009	0.059	0.251	0.602	0.754	0.028	0.076	0.347
			SL_RR	0.021	0.347	0.465	0.917	0.028	0.117	0.917	0.175	0.295
		Step width (SWD)[cm]	SWD_Front	0.117	0.465	0.347	0.009	0.028	0.917	0.251	0.251	0.754
			SWD_Hind	0.009	0.028	0.602	0.116	0.116	0.602	0.009	0.175	0.076
		Hind reach (Hind R) [cm]	Hind R_L	0.175	0.251	0.295	0.295	0.675	0.036	0.009	0.347	0.028
			Hind R_R	0.028	0.117	0.251	0.251	0.917	0.465	0.028	0.465	0.528
		Symmetry index (SI) [%]	SI _Front	0.602	0.465	0.602	0.047	0.047	0.465	0.347	0.602	0.028
			SI _Hind	0.602	0.175	0.117	0.917	0.047	0.117	0.076	0.009	0.251
		Stance phase (ST) [%]	ST _LF	0.251	0.209	0.347	0.028	0.175	0.602	0.076	0.047	0.917
			ST _RF	0.076	0.917	0.028	0.076	0.117	0.602	0.917	0.602	0.465
			ST _LR	0.009	0.016	0.602	0.076	0.076	0.251	0.016	0.028	0.347
			ST _RR	0.028	0.175	0.175	0.076	0.602	0.047	0.028	0.251	0.251
		Swing phase (SW) [%]	SW _LF	0.251	0.209	0.347	0.028	0.175	0.602	0.076	0.047	0.917
			SW _RF	0.076	0.917	0.028	0.076	0.117	0.602	0.917	0.602	0.465
			SW _LR	0.009	0.016	0.602	0.076	0.076	0.251	0.016	0.028	0.347
			SW _RR	0.028	0.175	0.175	0.076	0.602	0.047	0.028	0.251	0.251
			The comparisons of the three different taping methods with each other on the same day during trotting for every dog.
				KT01 clipped in trot
				D1 K+ vs K=	D1 K+ vs K-	D1 K= vs K-	D2 K+ vs K=	D2 K+ vs K-	D2 K= vs K-	D3 K+ vs K=	D3 K+ vs K-	D3 K= vs K-
		Velocity(km/hr)	Velocity	0.073	0.206	0.461	0.242	0.207	0.14	0.916	0.169	0.007
		Vertical impulse (VI)[Newton-second]	VI_LF	0.347	0.917	0.465	0.917	0.117	0.175	0.175	0.047	0.117
			VI _RF	0.754	0.465	0.465	0.251	0.465	0.754	0.754	0.917	0.602
			VI _LR	0.754	0.602	0.917	0.754	0.602	0.602	0.047	0.465	0.047
			VI _RR	0.754	0.917	0.754	0.754	0.917	0.754	0.028	0.347	0.117
		Average max force (AVGF) [%bw]	AVGF_LF	0.917	0.754	0.917	0.465	0.754	0.465	0.465	0.602	0.175
			AVGF_RF	0.602	0.117	0.076	0.251	0.917	0.251	0.917	0.117	0.465
			AVGF_LR	0.117	0.076	0.917	0.917	0.175	0.175	0.602	0.917	0.754
			AVGF_RR	0.009	0.117	0.754	0.917	0.117	0.465	0.347	0.047	0.117
		Stride length [cm]	Stride_length	0.028	0.6	0.175	0.754	0.117	0.076	0.917	0.076	0.028
		Cadence [steps/min]	Cadence	0.175	0.076	0.602	0.076	0.917	0.175	0.465	0.602	0.076
		Step length (SL) [cm]	SL_LF	0.059	0.249	0.459	0.207	0.207	0.046	0.671	0.047	0.075
			SL_RF	0.028	0.754	0.117	0.675	0.116	0.116	0.6	0.072	0.046
			SL_LR	0.209	0.751	0.281	0.045	0.599	0.016	0.402	0.6	0.528
			SL_RR	0.075	0.834	0.075	0.462	0.036	0.094	0.602	0.059	0.175
		Step width (SWD)[cm]	SWD_Front	0.028	0.347	0.047	0.344	0.251	0.117	0.117	0.917	0.117
			SWD_Hind	0.463	0.117	0.072	0.012	0.53	0.173	0.094	0.347	0.028
		Hind reach (Hind R) [cm]	Hind R_L	1	0.53	0.115	0.341	0.056	0.396	0.832	0.108	0.093
			Hind R_R	0.834	0.596	0.458	1	0.916	0.916	0.753	0.53	0.295
		Symmetry index (SI) [%]	SI _Front	0.917	0.076	0.016	0.754	0.347	0.465	0.175	0.602	0.076
			SI _Hind	0.602	0.754	0.917	0.917	0.917	0.917	0.602	0.047	0.602
		Stance phase (ST) [%]	ST _LF	0.917	0.917	0.754	0.402	0.142	0.076	0.207	0.917	0.116
			ST _RF	0.059	0.917	0.602	0.036	0.834	0.076	0.344	0.028	0.009
			ST _LR	0.047	0.347	1	1	0.465	0.251	0.117	0.028	0.009
			ST _RR	0.347	0.754	0.465	0.117	0.347	0.076	0.047	0.117	0.009
		Swing phase (SW) [%]	SW _LF	0.917	0.917	0.754	0.402	0.142	0.076	0.207	0.917	0.116
			SW _RF	0.059	0.917	0.602	0.036	0.834	0.076	0.344	0.028	0.009
			SW _LR	0.047	0.347	1	1	0.465	0.251	0.117	0.028	0.009
			SW _RR	0.347	0.754	0.465	0.117	0.347	0.076	0.047	0.117	0.009
				KT02 clipped in trot
				D1 K+ vs K=	D1 K+ vs K-	D1 K= vs K-	D2 K+ vs K=	D2 K+ vs K-	D2 K= vs K-	D3 K+ vs K=	D3 K+ vs K-	D3 K= vs K-
		Velocity(km/hr)	Velocity	0.173	0.114	0.916	0.008	0.015	0.202	0.675	0.832	0.752
		Vertical impulse (VI)[Newton-second]	VI_LF	0.602	0.602	0.754	0.917	0.602	0.347	0.175	0.347	0.602
			VI _RF	0.754	0.754	0.754	0.251	0.251	0.602	0.754	0.754	0.754
			VI _LR	0.602	0.251	0.917	0.117	0.347	0.917	0.465	0.117	0.754
			VI _RR	0.917	0.117	0.602	0.465	0.251	0.465	0.047	0.117	0.465
		Average max force (AVGF) [%bw]	AVGF_LF	0.251	0.251	0.251	0.117	0.175	0.602	0.602	0.754	0.076
			AVGF_RF	0.465	0.047	0.917	0.117	0.117	0.251	0.754	0.251	0.175
			AVGF_LR	0.028	0.028	0.917	0.602	0.347	0.175	0.917	0.347	0.251
			AVGF_RR	0.117	0.016	0.347	0.917	0.175	0.009	0.047	0.016	0.754
		Stride length [cm]	Stride_length	0.117	0.076	0.754	0.009	0.028	0.047	0.916	0.754	0.917
		Cadence [steps/min]	Cadence	0.465	0.251	0.117	0.016	0.009	0.175	0.465	0.754	0.602
		Step length (SL) [cm]	SL_LF	0.094	0.028	0.206	0.009	0.113	0.173	0.754	0.917	1
			SL_RF	0.093	0.295	0.346	0.028	0.075	0.074	0.916	0.6	0.673
			SL_LR	0.113	0.016	0.599	0.009	0.209	0.028	0.917	0.465	0.465
			SL_RR	0.092	0.105	0.914	0.059	0.248	0.142	0.347	0.249	0.753
		Step width (SWD)[cm]	SWD_Front	0.028	0.009	0.462	0.021	0.021	0.402	0.009	0.53	0.075
			SWD_Hind	0.016	0.401	0.834	0.754	0.251	0.209	0.175	0.142	0.675
		Hind reach (Hind R) [cm]	Hind R_L	0.6	0.209	0.6	0.754	0.295	0.347	0.753	0.092	0.045
			Hind R_R	0.209	0.175	0.076	0.6	0.021	0.347	0.175	0.598	0.249
		Symmetry index (SI) [%]	SI _Front	0.917	0.076	0.117	0.251	0.117	0.465	0.602	0.117	0.251
			SI _Hind	0.175	0.347	0.016	0.917	0.076	0.175	0.076	0.047	0.754
		Stance phase (ST) [%]	ST _LF	0.028	0.028	0.754	0.028	0.173	0.075	0.059	0.917	0.036
			ST _RF	0.116	0.117	0.249	0.009	0.016	0.251	0.917	0.076	0.117
			ST _LR	0.347	0.076	0.347	0.028	0.028	0.175	0.917	0.917	0.754
			ST _RR	0.347	0.028	0.347	0.251	0.028	0.917	0.117	0.754	0.917
		Swing phase (SW) [%]	SW _LF	0.028	0.028	0.754	0.028	0.173	0.075	0.059	0.917	0.036
			SW _RF	0.116	0.117	0.249	0.009	0.016	0.251	0.917	0.076	0.117
			SW _LR	0.347	0.076	0.347	0.028	0.028	0.175	0.917	0.917	0.754
			SW _RR	0.347	0.028	0.347	0.251	0.028	0.917	0.117	0.754	0.917
				KT03 clipped in trot
				D1 K+ vs K=	D1 K+ vs K-	D1 K= vs K-	D2 K+ vs K=	D2 K+ vs K-	D2 K= vs K-	D3 K+ vs K=	D3 K+ vs K-	D3 K= vs K-
		Velocity(km/hr)	Velocity	0.439	0.767	0.083	0.157	0.157	0.414	0.513	1	0.376
		Vertical impulse (VI)[Newton-second]	VI_LF	0.439	0.564	1	0.221	0.18	0.564	0.513	0.513	0.275
			VI _RF	0.439	0.564	0.248	1	0.655	0.564	0.827	0.127	0.127
			VI _LR	1	0.248	0.564	1	0.655	1	0.05	0.275	0.513
			VI _RR	1	1	0.564	1	0.655	0.564	0.513	0.513	0.513
		Average max force (AVGF) [%bw]	AVGF_LF	1	1	0.083	1	0.655	1	0.827	0.513	0.05
			AVGF_RF	0.121	1	0.248	1	0.655	0.248	0.827	0.275	0.05
			AVGF_LR	0.439	0.248	1	1	0.655	0.564	0.827	0.827	0.275
			AVGF_RR	1	1	1	1	0.655	1	0.827	0.827	0.513
		Stride length [cm]	Stride_length	0.439	0.564	0.248	0.221	0.18	0.564	0.513	0.513	0.513
		Cadence [steps/min]	Cadence	0.121	1	0.083	0.221	0.18	0.083	0.513	0.275	0.05
		Step length (SL) [cm]	SL_LF	0.439	1	0.374	0.221	0.18	0.374	0.513	0.513	0.184
			SL_RF	0.439	0.248	0.083	0.221	0.18	0.564	0.513	0.827	0.513
			SL_LR	1	0.564	0.543	0.221	0.18	0.083	0.827	0.513	0.513
			SL_RR	0.439	1	0.139	0.157	0.18	0.554	0.507	0.513	0.825
		Step width (SWD)[cm]	SWD_Front	0.439	0.248	0.248	0.221	0.18	0.564	0.077	0.827	0.05
			SWD_Hind	0.121	0.083	0.139	0.221	0.18	0.248	0.827	0.127	0.127
		Hind reach (Hind R) [cm]	Hind R_L	0.439	0.248	0.767	0.221	0.18	0.083	0.507	0.184	0.046
			Hind R_R	0.683	0.083	0.083	0.221	0.18	0.248	0.827	0.275	0.275
		Symmetry index (SI) [%]	SI _Front	0.121	0.564	0.248	0.221	0.18	0.083	0.513	0.513	0.827
			SI _Hind	0.439	0.564	0.564	0.221	0.655	0.564	0.275	0.513	0.827
		Stance phase (ST) [%]	ST _LF	0.121	0.439	0.121	0.221	0.18	0.139	1	1	0.248
			ST _RF	0.121	0.374	0.083	0.221	0.18	0.374	0.827	0.275	0.05
			ST _LR	0.439	1	0.076	0.221	0.221	1	0.513	0.184	0.127
			ST _RR	0.121	1	0.083	0.221	0.18	0.248	0.513	0.127	0.275
		Swing phase (SW) [%]	SW _LF	0.121	0.439	0.121	0.221	0.18	0.139	1	1	0.248
			SW _RF	0.121	0.374	0.083	0.221	0.18	0.374	0.827	0.275	0.05
			SW _LR	0.439	1	0.076	0.221	0.221	1	0.513	0.184	0.127
			SW _RR	0.121	1	0.083	0.221	0.18	0.248	0.513	0.127	0.275
				KT04 clipped in trot
				D1 K+ vs K=	D1 K+ vs K-	D1 K= vs K-	D2 K+ vs K=	D2 K+ vs K-	D2 K= vs K-	D3 K+ vs K=	D3 K+ vs K-	D3 K= vs K-
		Velocity(km/hr)	Velocity	0.839	0.324	0.071	0.673	0.596	0.382	0.596	0.916	0.832
		Vertical impulse (VI)[Newton-second]	VI_LF	0.439	0.053	0.251	0.175	0.347	0.754	0.917	0.465	0.917
			VI _RF	0.439	1	0.602	0.465	0.754	0.465	0.917	0.754	0.465
			VI _LR	0.439	0.053	0.347	0.076	0.251	0.251	0.117	0.754	0.347
			VI _RR	0.699	0.053	0.117	0.175	0.117	0.602	0.175	0.076	0.602
		Average max force (AVGF) [%bw]	AVGF_LF	0.053	1	0.028	0.009	0.047	0.076	0.251	0.917	0.465
			AVGF_RF	0.121	0.245	0.251	0.076	0.117	0.754	0.465	0.465	0.117
			AVGF_LR	1	0.699	0.076	0.009	0.016	0.175	0.917	0.754	0.754
			AVGF_RR	0.699	1	0.917	0.016	0.047	0.047	0.347	0.117	0.347
		Stride length [cm]	Stride_length	0.699	0.439	0.076	0.175	0.251	0.602	0.251	0.754	0.602
		Cadence [steps/min]	Cadence	0.439	0.245	0.117	0.917	0.754	0.465	0.117	0.602	0.076
		Step length (SL) [cm]	SL_LF	0.699	0.121	0.094	0.021	0.016	0.142	0.917	0.754	0.753
			SL_RF	1	1	0.402	0.347	0.465	0.675	0.293	0.459	0.917
			SL_LR	0.699	0.329	0.076	0.028	0.036	0.251	0.021	0.402	0.115
			SL_RR	0.845	0.699	0.917	0.347	0.401	0.917	0.093	0.834	0.116
		Step width (SWD)[cm]	SWD_Front	0.439	0.051	0.116	0.346	0.076	0.245	0.602	0.295	0.175
			SWD_Hind	0.108	0.051	0.465	0.834	0.753	0.917	0.172	0.917	0.287
		Hind reach (Hind R) [cm]	Hind R_L	0.699	1	0.917	0.834	0.754	0.754	0.175	0.117	0.602
			Hind R_R	1	0.558	0.209	0.917	0.602	0.295	0.115	0.463	0.674
		Symmetry index (SI) [%]	SI _Front	0.439	0.245	0.175	0.347	0.465	0.465	0.251	0.175	0.251
			SI _Hind	0.439	1	0.465	0.754	0.602	0.754	0.754	0.754	0.917
		Stance phase (ST) [%]	ST _LF	0.439	0.699	0.754	0.028	0.028	0.754	0.076	0.016	0.076
			ST _RF	0.696	0.241	0.465	0.05	0.014	0.465	0.028	0.602	0.347
			ST _LR	0.245	0.439	0.917	0.445	0.099	0.916	0.465	0.117	0.047
			ST _RR	0.121	0.051	0.116	0.917	0.113	0.169	0.016	0.465	0.016
		Swing phase (SW) [%]	SW _LF	0.439	0.699	0.754	0.028	0.028	0.754	0.076	0.016	0.076
			SW _RF	0.696	0.241	0.465	0.05	0.014	0.465	0.028	0.602	0.347
			SW _LR	0.245	0.439	0.917	0.445	0.099	0.916	0.465	0.117	0.047
			SW _RR	0.121	0.051	0.116	0.917	0.113	0.169	0.016	0.465	0.016
				KT05 clipped in trot
				D1 K+ vs K=	D1 K+ vs K-	D1 K= vs K-	D2 K+ vs K=	D2 K+ vs K-	D2 K= vs K-	D3 K+ vs K=	D3 K+ vs K-	D3 K= vs K-
		Velocity(km/hr)	Velocity	0.051	0.051	0.248	0.879	0.368	0.674	0.021	0.016	0.401
		Vertical impulse (VI)[Newton-second]	VI_LF	0.245	0.439	0.016	0.655	0.881	0.602	0.251	0.602	0.917
			VI _RF	0.699	1	0.347	0.18	0.881	0.117	0.465	0.465	0.602
			VI _LR	1	0.245	0.028	0.456	0.297	0.602	0.465	0.076	0.076
			VI _RR	0.699	0.245	0.028	0.18	0.881	0.175	0.175	0.754	0.117
		Average max force (AVGF) [%bw]	AVGF_LF	0.439	0.699	0.047	0.101	0.881	0.117	0.175	0.028	0.465
			AVGF_RF	0.121	0.699	0.028	0.655	0.655	0.465	0.175	0.028	0.347
			AVGF_LR	0.439	1	0.076	0.456	0.881	0.347	0.175	0.076	0.347
			AVGF_RR	0.245	0.439	0.047	0.655	0.456	0.251	0.465	0.076	0.251
		Stride length [cm]	Stride_length	0.053	0.121	0.754	0.297	0.297	0.465	0.009	0.009	0.117
		Cadence [steps/min]	Cadence	0.053	0.053	0.076	0.881	0.18	0.117	0.028	0.076	0.347
		Step length (SL) [cm]	SL_LF	0.051	0.121	0.753	0.101	0.297	0.142	0.249	0.009	0.116
			SL_RF	0.121	0.053	0.402	0.764	0.881	0.917	0.074	0.009	0.465
			SL_LR	0.121	0.245	0.402	0.456	0.655	0.675	0.173	0.009	0.117
			SL_RR	0.699	0.329	0.465	0.655	0.88	1	0.059	0.009	0.059
		Step width (SWD)[cm]	SWD_Front	0.241	0.699	0.173	0.653	0.445	0.602	0.347	0.754	0.465
			SWD_Hind	0.845	1	0.834	0.453	0.881	0.346	0.142	0.754	0.094
		Hind reach (Hind R) [cm]	Hind R_L	0.079	0.845	0.117	0.881	0.881	0.917	0.6	0.016	0.016
			Hind R_R	0.121	0.439	0.117	0.881	0.764	0.917	0.116	0.009	0.016
		Symmetry index (SI) [%]	SI _Front	0.439	1	0.602	0.881	0.881	0.754	0.602	0.465	0.465
			SI _Hind	0.699	0.699	0.917	0.101	0.456	0.917	0.465	0.465	0.917
		Stance phase (ST) [%]	ST _LF	0.245	0.245	0.675	0.881	0.881	0.917	0.465	0.402	0.754
			ST _RF	0.121	0.053	0.009	0.655	0.456	0.834	0.076	0.036	0.463
			ST _LR	0.121	0.245	0.602	0.881	1	0.834	0.009	0.021	0.249
			ST _RR	0.121	0.245	0.602	0.881	0.456	0.917	0.016	0.028	0.754
		Swing phase (SW) [%]	SW _LF	0.245	0.245	0.675	0.881	0.881	0.917	0.465	0.402	0.754
			SW _RF	0.121	0.053	0.009	0.655	0.456	0.834	0.076	0.036	0.463
			SW _LR	0.121	0.245	0.602	0.881	1	0.834	0.009	0.021	0.249
			SW _RR	0.121	0.245	0.602	0.881	0.456	0.917	0.016	0.028	0.754
				KT06 clipped in trot
				D1 K+ vs K=	D1 K+ vs K-	D1 K= vs K-	D2 K+ vs K=	D2 K+ vs K-	D2 K= vs K-	D3 K+ vs K=	D3 K+ vs K-	D3 K= vs K-
		Velocity(km/hr)	Velocity	0.588	0.386	0.343	0.008	0.008	0.008	0.026	0.045	0.319
		Vertical impulse (VI)[Newton-second]	VI_LF	0.117	0.917	0.076	0.117	0.347	0.465	0.754	0.624	1
			VI _RF	0.754	0.917	0.754	0.347	0.175	0.602	0.117	0.142	0.462
			VI _LR	0.251	0.754	0.347	0.117	0.347	0.754	0.754	0.806	0.624
			VI _RR	0.009	0.117	0.009	0.754	0.347	0.251	0.117	0.221	0.806
		Average max force (AVGF) [%bw]	AVGF_LF	0.076	0.251	0.754	0.251	0.347	0.347	0.465	0.624	0.462
			AVGF_RF	0.754	0.251	0.251	0.117	0.175	0.465	0.347	0.462	1
			AVGF_LR	0.917	0.251	0.347	0.076	0.117	0.465	0.175	0.221	0.221
			AVGF_RR	0.917	0.917	0.917	0.117	0.175	0.175	0.465	0.624	1
		Stride length [cm]	Stride_length	0.917	0.754	0.53	0.009	0.016	0.347	0.036	0.027	1
		Cadence [steps/min]	Cadence	0.465	0.076	0.047	0.117	0.754	0.009	0.175	0.327	0.327
		Step length (SL) [cm]	SL_LF	0.753	0.753	0.751	0.009	0.009	0.53	0.009	0.014	0.53
			SL_RF	0.248	0.207	0.249	0.075	0.917	0.047	0.142	0.05	0.268
			SL_LR	0.465	0.602	0.295	0.009	0.012	0.295	0.026	0.014	0.133
			SL_RR	0.074	0.834	0.044	0.015	0.045	0.834	0.044	0.086	0.08
		Step width (SWD)[cm]	SWD_Front	0.602	0.074	0.027	0.465	0.834	0.675	0.016	0.019	0.462
			SWD_Hind	0.295	0.116	0.528	0.173	0.292	0.463	0.462	0.219	0.108
		Hind reach (Hind R) [cm]	Hind R_L	0.046	0.116	0.753	0.009	0.016	0.597	0.175	0.219	0.9
			Hind R_R	0.675	0.295	0.602	0.142	0.401	0.059	0.113	0.014	0.389
		Symmetry index (SI) [%]	SI _Front	0.028	0.251	0.076	0.076	0.009	0.465	0.917	0.462	0.142
			SI _Hind	0.917	0.117	0.251	0.465	0.047	0.175	0.047	0.327	0.221
		Stance phase (ST) [%]	ST _LF	0.092	0.028	0.012	0.106	0.671	0.105	0.142	0.049	0.325
			ST _RF	0.117	0.047	0.016	0.076	0.465	0.295	0.251	0.805	0.327
			ST _LR	0.034	0.53	0.751	0.009	0.071	0.072	0.009	0.014	0.71
			ST _RR	0.251	0.602	0.917	0.046	0.168	0.044	0.602	0.711	0.325
		Swing phase (SW) [%]	SW _LF	0.092	0.028	0.012	0.106	0.671	0.105	0.142	0.049	0.325
			SW _RF	0.117	0.047	0.016	0.076	0.465	0.295	0.251	0.805	0.327
			SW _LR	0.034	0.53	0.751	0.009	0.071	0.072	0.009	0.014	0.71
			SW _RR	0.251	0.602	0.917	0.046	0.168	0.044	0.602	0.711	0.325
				KT07 clipped in trot
				D1 K+ vs K=	D1 K+ vs K-	D1 K= vs K-	D2 K+ vs K=	D2 K+ vs K-	D2 K= vs K-	D3 K+ vs K=	D3 K+ vs K-	D3 K= vs K-
		Velocity(km/hr)	Velocity	0.833	1	0.916	0.016	0.035	0.833	0.338	0.338	0.749
		Vertical impulse (VI)[Newton-second]	VI_LF	0.602	0.465	0.347	0.917	0.175	0.251	0.347	0.028	0.117
			VI _RF	0.754	0.602	0.754	0.754	0.465	0.602	0.917	0.251	0.465
			VI _LR	0.754	0.465	0.251	0.465	0.917	0.251	0.347	0.917	0.117
			VI _RR	0.754	0.917	0.754	0.347	0.917	0.602	0.117	0.016	0.602
		Average max force (AVGF) [%bw]	AVGF_LF	0.175	0.754	0.117	0.754	0.602	0.917	0.602	0.917	0.754
			AVGF_RF	0.251	0.465	0.251	0.117	0.076	0.347	0.117	0.117	0.117
			AVGF_LR	0.465	0.917	0.602	0.076	0.602	0.076	0.602	0.602	0.465
			AVGF_RR	0.917	0.175	0.175	0.465	0.251	0.754	0.076	0.076	0.602
		Stride length [cm]	Stride_length	0.347	0.675	0.347	0.009	0.076	0.917	0.602	0.402	0.347
		Cadence [steps/min]	Cadence	0.834	0.916	0.251	0.028	0.028	0.602	0.465	0.295	0.754
		Step length (SL) [cm]	SL_LF	0.831	0.338	0.101	0.11	0.073	0.344	0.832	0.036	0.074
			SL_RF	0.753	0.347	0.917	0.036	0.347	0.463	0.462	0.094	0.248
			SL_LR	0.833	0.75	0.916	0.089	0.116	0.916	0.528	0.916	0.599
			SL_RR	0.917	0.249	0.207	0.016	0.016	0.528	0.75	0.075	0.242
		Step width (SWD)[cm]	SWD_Front	0.251	0.602	0.754	0.675	0.175	0.602	1	0.6	0.343
			SWD_Hind	0.036	0.016	0.207	0.402	0.53	0.916	0.028	0.248	0.009
		Hind reach (Hind R) [cm]	Hind R_L	0.751	0.028	0.009	0.016	0.012	0.116	0.175	0.016	0.021
			Hind R_R	0.075	0.675	0.173	0.059	0.075	0.834	0.6	0.293	0.458
		Symmetry index (SI) [%]	SI _Front	0.117	0.047	0.917	0.602	0.347	0.754	0.076	0.251	0.347
			SI _Hind	0.602	0.047	0.175	0.117	0.754	0.117	0.465	0.917	0.602
		Stance phase (ST) [%]	ST _LF	0.207	0.624	0.061	0.081	0.767	0.098	0.102	0.014	0.014
			ST _RF	0.389	0.347	0.462	0.14	0.463	0.751	0.462	0.081	0.598
			ST _LR	0.75	0.445	0.164	0.805	0.268	0.462	0.621	0.528	0.219
			ST _RR	0.034	0.036	0.401	0.917	0.527	0.597	0.671	0.249	0.753
		Swing phase (SW) [%]	SW _LF	0.207	0.624	0.061	0.081	0.767	0.098	0.102	0.014	0.014
			SW _RF	0.389	0.347	0.462	0.14	0.463	0.751	0.462	0.081	0.598
			SW _LR	0.75	0.445	0.164	0.805	0.268	0.462	0.621	0.528	0.219
			SW _RR	0.034	0.036	0.401	0.917	0.527	0.597	0.671	0.249	0.753
				KT08 clipped in trot
				D1 K+ vs K=	D1 K+ vs K-	D1 K= vs K-	D2 K+ vs K=	D2 K+ vs K-	D2 K= vs K-	D3 K+ vs K=	D3 K+ vs K-	D3 K= vs K-
		Velocity(km/hr)	Velocity	0.071	0.454	0.021	0.172	0.833	0.115	0.032	0.914	0.034
		Vertical impulse (VI)[Newton-second]	VI_LF	0.347	0.347	0.754	0.076	0.175	0.602	0.251	0.009	0.047
			VI _RF	0.016	0.251	0.175	0.251	0.465	0.754	0.009	0.117	0.175
			VI _LR	0.602	0.465	0.917	0.465	0.117	0.347	0.047	0.028	0.917
			VI _RR	0.917	0.602	0.602	0.117	0.465	0.754	0.754	0.347	0.917
		Average max force (AVGF) [%bw]	AVGF_LF	0.117	0.754	0.347	0.754	0.917	0.347	0.754	0.175	0.175
			AVGF_RF	0.754	0.917	0.465	0.754	0.754	0.251	0.047	0.251	0.347
			AVGF_LR	0.251	0.076	0.251	0.465	0.028	0.009	0.251	0.076	0.347
			AVGF_RR	0.117	0.047	0.251	0.347	0.028	0.028	0.028	0.076	0.347
		Stride length [cm]	Stride_length	0.117	0.754	0.028	0.116	0.175	0.173	0.047	0.347	0.016
		Cadence [steps/min]	Cadence	0.076	0.175	0.175	0.251	0.754	0.047	0.047	0.602	0.175
		Step length (SL) [cm]	SL_LF	0.094	0.753	0.036	0.207	0.173	0.834	0.009	1	0.012
			SL_RF	0.6	0.173	0.117	0.059	0.602	0.076	0.53	0.009	0.116
			SL_LR	0.059	0.341	0.011	0.117	0.036	0.53	0.016	0.401	0.009
			SL_RR	0.028	0.463	0.094	0.141	0.525	0.347	0.346	0.341	0.094
		Step width (SWD)[cm]	SWD_Front	0.117	0.028	0.465	0.116	0.016	0.016	0.094	0.016	0.047
			SWD_Hind	0.028	0.028	0.292	0.009	0.009	0.917	0.602	0.599	0.344
		Hind reach (Hind R) [cm]	Hind R_L	0.53	0.047	0.834	0.463	0.249	0.248	0.059	0.249	0.047
			Hind R_R	0.53	0.917	0.347	0.036	0.53	0.209	0.597	0.076	0.116
		Symmetry index (SI) [%]	SI _Front	0.917	0.754	0.465	0.047	0.251	0.917	0.465	0.602	0.465
			SI _Hind	0.917	0.754	0.754	0.047	0.076	0.754	0.754	0.016	0.076
		Stance phase (ST) [%]	ST _LF	0.251	0.602	0.465	0.465	0.175	0.076	0.347	0.175	0.754
			ST _RF	0.917	0.754	0.465	0.076	0.754	0.175	0.917	0.754	0.347
			ST _LR	0.347	0.347	0.076	0.754	0.076	0.028	0.047	0.028	0.602
			ST _RR	0.251	0.347	0.009	0.602	0.347	0.047	0.175	0.117	0.602
		Swing phase (SW) [%]	SW _LF	0.251	0.602	0.465	0.465	0.175	0.076	0.347	0.175	0.754
			SW _RF	0.917	0.754	0.465	0.076	0.754	0.175	0.917	0.754	0.347
			SW _LR	0.347	0.347	0.076	0.754	0.076	0.028	0.047	0.028	0.602
			SW _RR	0.251	0.347	0.009	0.602	0.347	0.047	0.175	0.117	0.602
		KT01-KT08: Dog 1- Dog 8
		D1(the first day with taping), D2 (the second day with taping), D3 (the third day with taping)
		K+ (facilitate taping), K= (no effect taping), K- (inhibit taping)
		K+ vs K=: K+ comparing K=, K+ vs K-: K+ comparing K-, K= vs K-: K= comparing K-
		LF: left front; RF: right front; LR: left rear; RR: right rear
		L: left R: right
		Green background means kinetic related
		Yellow background means temporospatial related
