# Supplementary material for: The effect of kinesiology taping on gait variability in healthy dogs
Source: Front Vet Sci. 2025 Dec 8;12:1650607. doi: 10.3389/fvets.2025.1650607 (PMC12722960; doi:10.3389/fvets.2025.1650607)
Supplement: Supplementary file 6 [file Data_Sheet_3.xlsx]

## Sheet: Supplementary material 2
The comparison of the measurements with clipped/haired facilitate taping (n = 7)
Comparison of clipped and haired facilitate taping (n=7) in walk
				clipped					haired
		Mean	SD	Median	Confidence intervals		Mean	SD	Median	Confidence intervals		p-value < 0.05
Velocity(km/hr)	Velocity	3.17	0.61	3.2	1.97	4.37	3.24	0.54	3.3	2.18	4.3	0.22
Vertical impulse (VI)	VI_LF	5045.84	515.46	5035.11	4032.96	6058.72	4975.69	746.6	5195.05	3508.61	6442.77	0.86
	VI _RF	4671.63	515.09	4634.99	3659.48	5683.78	4524.72	654.5	4497.45	3238.64	5810.81	0.58
	VI _LR	3456.28	456.29	3475.54	2559.66	4352.9	3364.93	451.31	3366.71	2478.09	4251.76	0.03
	VI _RR	2021.43	161.85	2011.2	1703.4	2339.47	1945.08	260.37	1994.77	1433.45	2456.71	0.52
Average max force (AVGF) [%bw]	AVGF_LF	67.59	6.21	65.35	55.39	79.8	67.1	5.91	65.86	55.49	78.71	0.41
	AVGF_RF	67.59	6.79	66.62	54.24	80.94	66.27	5.18	65.27	56.1	76.44	0.06
	AVGF_LR	41.72	4.14	42.21	33.59	49.86	41.54	4.07	40.94	33.54	49.54	0.63
	AVGF_RR	40.31	4.39	39.81	31.68	48.95	40.58	3.94	40.25	32.84	48.32	0.63
Stride length [cm]	Stride_length	65.49	15.89	70.78	34.26	96.73	67.25	15.1	73.8	37.58	96.93	0.02
Cadence [steps/min]	Cadence	165.88	24.37	162.54	118	213.76	165.49	24.59	160.72	117.18	213.81	0.87
Step length (SL) [cm]	SL_LF	32.84	8.34	34.51	16.46	49.23	33.46	7.74	35.99	18.24	48.68	0.16
	SL_RF	32.93	7.8	36.63	17.6	48.27	33.66	7.78	37.47	18.37	48.95	0.17
	SL_LR	32.47	8.4	35.15	15.95	48.98	33.59	7.58	36.42	18.7	48.49	0.04
	SL_RR	32.62	7.9	34.51	17.1	48.14	34.36	6.48	36.42	21.63	47.09	0.01
Step width (SWD)[cm]	SWD_Front	9.43	2.53	9.74	4.47	14.4	9.68	2.89	10.04	4.01	15.36	0.4
	SWD_Hind	6.33	1.73	6.49	2.94	9.73	5.74	1.74	5.67	2.33	9.15	0.04
Hind reach (Hind R) [cm]	Hind R_L	11.53	6.03	12.42	-0.32	23.38	14.06	6	13.97	2.26	25.85	0.05
	Hind R_R	10.98	6.44	13.41	-1.67	23.63	12.58	7.28	13.55	-1.73	26.88	0.01
Symmetry index (SI) [%]	SI _Front	2.97	2.88	2.27	-2.69	8.64	3.19	2.36	2.63	-1.46	7.83	0.46
	SI _Hind	7	4.47	6.37	-1.78	15.77	6.33	3.87	5.61	-1.29	13.94	0.58
Stance phase (ST) [%]	ST _LF	66.3	2.4	66.29	61.58	71.02	66.44	2.17	66.47	62.18	70.7	0.81
	ST _RF	66.67	2.31	66.18	62.13	71.2	66.34	2.17	66.2	62.07	70.6	0.9
	ST _LR	63.31	2.36	63.6	58.67	67.96	60.73	6.4	61.73	48.15	73.31	0.01
	ST _RR	62.52	2.26	62.63	58.09	66.95	62.48	1.98	62.35	58.59	66.37	0.84
Swing phase (SW) [%]	SW _LF	33.7	2.4	33.71	28.98	38.42	33.56	2.17	33.53	29.3	37.82	0.81
	SW _RF	33.33	2.31	33.82	28.8	37.87	33.66	2.17	33.8	29.4	37.93	0.9
	SW _LR	36.69	2.36	36.4	32.04	41.33	39.27	6.4	38.27	26.69	51.85	0.01
	SW _RR	37.48	2.26	37.37	33.05	41.91	37.52	1.98	37.65	33.63	41.41	0.84
Comparison of clipped and haired facilitate taping (n=7) in trot
				clipped					haired
		Mean	SD	Median	Confidence intervals		Mean	SD	Median	Confidence intervals		p-value < 0.05
Velocity(km/hr)	Velocity	5.44	0.9	5.6	3.66	7.21	5.33	0.77	5.4	3.83	6.84	0.35
Vertical impulse (VI)	VI_LF	4102.07	2219.85	3203.88	-259.94	8464.08	4012.03	1962.8	3270.36	155.13	7868.94	0.23
	VI _RF	6286.43	1622.55	5972.28	3098.12	9474.74	5726.39	921.24	5807.85	3916.14	7536.63	0.01
	VI _LR	3766.4	935.55	3548.04	1928.04	5604.75	3641.02	784.09	3586.97	2100.28	5181.76	0.57
	VI _RR	2029.06	1065.99	1742.62	-65.62	4123.73	1767.43	395.31	1716.22	990.64	2544.22	0.48
Average max force (AVGF) [%bw]	AVGF_LF	101.36	14.43	100.37	73	129.71	103.16	18.24	101.75	67.31	139.01	0.67
	AVGF_RF	100.05	16.23	97.46	68.15	131.95	100.93	18.07	99.02	65.43	136.43	0.92
	AVGF_LR	62	9.41	58.75	43.51	80.5	62.49	10.68	60.19	41.5	83.47	0.8
	AVGF_RR	59.25	9.23	56.91	41.11	77.39	60.71	9.43	61.68	42.18	79.24	0.25
Stride length [cm]	Stride_length	78	18.25	82.15	42.14	113.86	78.3	17.23	83.42	44.44	112.16	0.68
Cadence [steps/min]	Cadence	238.03	29.57	230.94	179.94	296.13	233.45	33.24	218.28	168.14	298.77	0.13
Step length (SL) [cm]	SL_LF	39.05	9.56	41.92	20.27	57.83	39.15	9.07	41.29	21.33	56.98	0.74
	SL_RF	39.48	9.18	42.34	21.44	57.51	39.3	8.4	42.98	22.79	55.8	0.8
	SL_LR	38.18	8.94	40.02	20.61	55.74	38.3	8.53	40.23	21.55	55.06	0.74
	SL_RR	39.2	9.32	40.23	20.89	57.5	39.69	9.06	41.92	21.89	57.49	0.2
Step width (SWD)[cm]	SWD_Front	9.58	2.93	9.32	3.83	15.32	9.74	3.35	10.08	3.16	16.33	0.95
	SWD_Hind	5.38	1.47	5.19	2.49	8.27	5.08	1.38	5.36	2.37	7.79	0.04
Hind reach (Hind R) [cm]	Hind R_L	12.46	30.34	-0.42	-47.15	72.07	2.02	13.79	-2.96	-25.08	29.11	0.82
	Hind R_R	-0.36	9.92	-4.45	-19.85	19.13	8.35	23.8	-2.96	-38.42	55.11	0.19
Symmetry index (SI) [%]	SI _Front	3.14	3.16	2.4	-3.07	9.35	3.69	3.72	2.26	-3.62	11.01	0.5
	SI _Hind	5.04	3.04	4.76	-0.94	11.01	5.1	4.29	3.68	-3.33	13.54	0.75
Stance phase (ST) [%]	ST _LF	54.1	4.3	53.6	45.64	62.55	54.65	4.07	54.28	46.66	62.65	0.48
	ST _RF	53.4	3.96	53.21	45.63	61.18	53.72	3.21	52.8	47.41	60.03	0.92
	ST _LR	46.76	4.05	46.25	38.81	54.72	46.77	4.88	45.39	37.18	56.36	0.89
	ST _RR	46.07	3.38	45.1	39.43	52.72	46.32	4.44	45.76	37.59	55.05	0.99
Swing phase (SW) [%]	SW _LF	45.9	4.3	46.4	37.45	54.36	45.35	4.07	45.72	37.35	53.34	0.48
	SW _RF	46.6	3.96	46.8	38.82	54.37	46.28	3.21	47.2	39.97	52.59	0.92
	SW _LR	53.24	4.05	53.75	45.28	61.19	53.23	4.88	54.62	43.64	62.82	0.89
	SW _RR	53.93	3.38	54.9	47.28	60.57	53.68	4.44	54.24	44.95	62.41	0.99
LF: left front; RF: right front; LR: left rear; RR: right rear
L: left R: right
SD: Standard deviation
Green background means kinetic related
Yellow background means temporospatial related
